# Supplementary material for: DVsc: An Automated Framework for Efficiently Detecting Viral Infection from Single-cell Transcriptomics Data
Source: Genomics Proteomics Bioinformatics. 2023 Dec 19;22(2):qzad007. doi: 10.1093/gpbjnl/qzad007 (PMC12016032; doi:10.1093/gpbjnl/qzad007)
Supplement: qzad007_Supplementary_Data [file qzad007_supplementary_data.zip]

Archive with 5 entries (5 files):
- Figure S2.pdf
- Supplementary material captions.docx
- Table S1.docx
- Table S2.docx
- Figure S1.pdf
